# Supplementary material for: Effects of acute hypoxia exposure with different durations on activation of Nrf2-ARE pathway in mouse skeletal muscle
Source: PLoS One. 2018 Dec 4;13(12):e0208474. doi: 10.1371/journal.pone.0208474 (PMC6279028; doi:10.1371/journal.pone.0208474)
Supplement: S1 Data — (XLSX) [file pone.0208474.s001.xlsx]

## Sheet: 工作表1
		Nrf2 protein	HIF-1α protein	Nrf2/ARE-binding activity	Sod1 mRNA	Nqo1 mRNA	Hmox1 mRNA	Cat mRNA	Gpx1 mRNA	Gclc mRNA	Gclm mRNA	Sod2 mRNA	Gsr mRNA
	0h	1.86381	3.17664	0.975639	1	1	1	1	1	1	1	1	1
		0.451763	1.04251	0.909866	1	1	1	1	1	1	1	1	1
		0.684428	0.755613	1.07296	1	1	1	1	1	1	1	1	1
		0.766245	0.434379	1.08526	1	1	1	1	1	1	1	1	1
		1.28678	0.658521	0.912546	1	1	1	1	1	1	1	1	1
		0.946976	0.866546	1.08526	1	1	1	1	1	1	1	1	1
		1.58583	0.523742	0.953715	1	1	1	1	1	1	1	1	1
		0.472267	1.22223	1.01681	1	1	1	1	1	1	1	1	1
		0.941902	0.319815	0.987942	1	1	1	1	1	1	1	1	1
	6h	0.992652	0.222756	1.36809	2.18	1.23	1.77	1.38	1.55	1.3	2.42	2.17	1.57
		1.33813	0.262404	1.15104	2.06	1.38	1.45	1.77	1.21	1.38	2.7	2.79	2.73
		2.95874	1.27112	1.17296	1.65	0.87	1.47	1.07	1.23	1.22	2.05	1.58	1.07
		2.20305	1.64991	1.22911	2.09	1.24	1.14	1.59	1.24	1.16	1.64	2.95	1.3
		0.54079	3.58729	0.589002	2.11	0.83	0.89	0.76	1.12	0.58	2.19	2.47	1.06
		0.65465	0.954142	1.45104	1.91	1.05	1.19	0.87	1.21	0.97	1.14	1.52	0.66
			3.44199	0.665724	0.37	0.32	0.3	0.49	0.37	0.87	0.24	0.32	2.13
			3.09888	1.13967	1.72	1.69	1.76	1.26	1.83		1.5	1.74	3.76
				1.02571	3.35	1.31	1.92	0.89	2.41		2.35	2.36
	12h	1.16013	0.695667	0.763715	2.27	1.66	0.6	1.09	1.43	0.98	2.51	3.23	3.3
		1.01295	1.01949	1.43605	4.56	2.19	2.31	1.34	2.49	2.47	4.43	5.69	4.74
		1.49174	0.98387	1.04141	2.7	1.63	2.08	1.27	2.23	1.86	3.79	4.29	2.13
		0.468906	1.36107	0.897564	0.76	0.72	0.84	0.33	0.99	0.93	0.79	0.95	0.9
		3.49538	5.27803	1.70877	1	0.86	0.74	0.67	1.29	0.6	0.86	1.18	0.58
		4.63215	0.841904	1.06334	1.95	1.54	1.08	1.32	1.17	1.02	1.21	2.26	1.34
		0.868906	3.99645	1.03171	2.36	1.39	0.99	0.92	2.5	3.94	1.22	2.83	1.21
				1.0497	1.3	1.05	0.47	0.72	0.81	1.22	1.12	1.85	0.88
				0.977721	1.48	1.03	0.96	0.58	1.23		1.25	1.96	1.51
	24h	1.81234	5.82454	1.01949	2.97	2.04	2.93	0.67	2.19	1.6	1.94	3.15	5.75
		0.809261	4.22595	1.20495	5.04	7.66	3.47	1.71	5.53	3.06	4.51	5.86	4.72
		0.345869	2.92655	1.10719	4.82	4.45	2.14	1.21	5.29	2.32	4.02	6.15	2.85
		3.68087	2.19736	1.04141	2.24	2.13	0.87	1	1.77	1.44	1.03	2.48	1.48
		5.35874	4.07334	1.3922	1.38	2.66	1.05	1.09	2.25	1.54	1.66	2.55	1.5
		4.68516	1.44476	1.26066			1	0.85		1.3	0.88
		1.13782	3.73276	1.23495			5.49	1.12		1.38	4.89
				1.58952				3.69		3.64
				1.26495				4.81
		HIF-1α protein	Nrf2 protein	Sod1 mRNA	Sod2 mRNA	Cat mRNA	Nqo1 mRNA	Hmox1 mRNA	Gpx1 mRNA	Gclc mRNA	Gclm mRNA	Gsr mRNA
	WT	1.34	0.85	0.63	0.83	0.4	1.45	1.57475	0.569133	1.01001	1.40477	1.61088
		0.52	0.59	1.37	1.08	2.1	0.92	1.38283	0.894397	0.771406	0.962586	0.768038
		0.81	0.3	0.5	0.65	2.46	0.69	1.27653	0.484187	1.14204	1.51786	1.13233
		0.77	0.99	0.48	0.73	0.2	0.89	0.641013	1.41592	0.914885	0.712686	0.745846
		0.49	1.14	1.61	0.9	0.4	0.94	0.795936	0.984039	0.745207	0.731986	0.751477
		0.5	1.21	0.75	1.81	1.51	1.11	1.37333	1.11214	1.47102	1.16856	1.42553
		1.18	0.96	1.83		0.7		0.802334	1.85277	1.15774	0.947657	0.960961
		1.12	1.56	0.84		0.23		0.639903	1.41322	0.967922	0.84337	0.929676
		2.27	1.53
			0.87
	HIF-1α TG	1.1	1.66	0.88	1.67	1.22	1.92	2.02704	0.712908	0.788516	2.32316	2.23667
		1.21	1.32	0.77	2.27	1.5	1.41	2.72626	0.819484	1.25446	4.6468	3.44893
		1.07	1.41	3.34	0.92	1.26	3.97	2.4084	2.08824	1.19645	4.1416	3.89426
		2.34	2.86	2.99	3.09	0.67	2.16	1.85372	0.978767	1.14386	2.74782	2.12454
		3.28	1.25	2.27	2.94	3.44	2.76	2.24649	1.09934	1.3688	3.96766	3.0961
		2.58	2.24	3.08	1.31	0.95	3.49	1.91531	1.02572	1.03693	3.64404	3.1265
			1.45					3.31987	0.914045	1.3263	3.91114	3.90115
			3.34					1.69946	1.69136	0.970777	2.61016	2.32439
		24h			48h		72h
		HIF-1α protein			HIF-1α protein		HIF-1α protein				HIF-1α protein			Nrf2 protein
	normoxia	0.8		normoxia	1.14248		normoxia	0.7		normoxia	0.7		normoxia	0.87
		1.04			1.01766			1.2			1.2			0.87
		1.16			1.05268			1.25			1.25			1.12
		1.2			0.659399			0.42			0.42			1.35
		1.38			1.12778			0.72			0.72			0.76
		0.75						1.71			1.71			1.03
		1.17						0.71			0.71
		0.68						1.22			1.22		HE	1.45
		0.82						0.95			0.95			1.64
		0.8						0.92			0.92			1.73
								0.71			0.71			2.01
	hypoxia	1.08		hypoxia	1			1.5			1.5			1.56
		1.11			1.2916									2.46
		0.69			1.44266		hypoxia	2.36		HE	2.36
		0.58			1.50046			3.31			3.31		HE+siHIF-1α	0.96
		1.05			1.71397			4.1			4.1			1.45
		1.09			0.939489			1.27			1.27			1.44
		0.73			1.45914			0.46			0.46			1.07
		0.87			0.84394			1.4			1.4			1.12
					1.02068			3.1			3.1			1.43
								2.48			2.48
								2.45			2.45		HE+siControl	2.24
								0.89			0.89			2.49
								0.55			0.55			2.69
								1.57			1.57			1.72
														1.72
										HE+siHIF-1α	1.36			2.41
											1.32
											0.98
											0.45
											0.43
											0.57
											2
											1.56
											0.5
											0.55
										HE+siControl	1.26
											1.33
											1.56
											3.44
											1.21
											1.24
											3.5
											0.91
